# Supplementary material for: Influence of Plant Origins and Seasonal Variations on Nutritive Values, Phenolics and Antioxidant Activities of Adenia viridiflora Craib., an Endangered Species from Thailand
Source: Foods. 2021 Nov 14;10(11):2799. doi: 10.3390/foods10112799 (PMC8623237; doi:10.3390/foods10112799)
Supplement: Supplementary file 1 [file foods-10-02799-s001.zip]

Archive with 1 entries (1 files):
- foods-1452523-supplementary.pdf
